# Supplementary material for: Molecular Indicators of Isometric Exercise Efficacy in Early Rehabilitation of Older Adults After Total Hip Arthroplasty
Source: Int J Mol Sci. 2026 Jan 30;27(3):1389. doi: 10.3390/ijms27031389 (PMC12898363; doi:10.3390/ijms27031389)
Supplement: Supplementary file 1 [file ijms-27-01389-s001.zip]

Archive with 11 entries (11 files):
- Figure S1.png
- Figure S2_a.png
- Figure S2_b.png
- Figure S3_a.png
- Figure S3_b.png
- Figure S3_c.png
- Figure S4_a.png
- Figure S4_b.png
- Figure S4_c.png
- Figure S4_d.png
- Supplement Material.pdf
